# Supplementary material for: FEMA-Long: Modeling unstructured covariances for discovery of time-dependent effects in large-scale longitudinal datasets
Source: PLoS Genet. 2026 Jun 11;22(6):e1012184. doi: 10.1371/journal.pgen.1012184 (PMC13286282; doi:10.1371/journal.pgen.1012184)
Supplement: S1 Table — (XLSX) [file pgen.1012184.s002.xlsx]

## Sheet: S1 Table
S1 Table: Comparison of time taken (in seconds) by glmmTMB and FEMA for a single outcome variable
Number of observations	Median time glmmTMB	Median time FEMA (serial)	FEMA speed-up factor (serial)
1000	9.757	0.137809	70.8011
1668	15.698	0.155229	101.128
2783	26.514	0.250914	105.67
4642	43.203	0.511343	84.4893
7743	72.516	0.86463	83.8694
12915	121.42	1.59886	75.9414
21544	202.021	3.10268	65.1118
35938	348.215	6.41669	54.2671
59948	605.858	14.2119	42.6304
100000	1013.11	34.7979	29.1142
