# Supplementary material for: FEMA-Long: Modeling unstructured covariances for discovery of time-dependent effects in large-scale longitudinal datasets
Source: PLoS Genet. 2026 Jun 11;22(6):e1012184. doi: 10.1371/journal.pgen.1012184 (PMC13286282; doi:10.1371/journal.pgen.1012184)
Supplement: S2 Table — The glmmTMB timings are extrapolated from the time taken for a single outcome variable. (XLSX) [file pgen.1012184.s003.xlsx]

## Sheet: S2 Table
S2 Table: Comparison of time taken (in seconds) by glmmTMB and FEMA for multiple outcome variables. The glmmTMB timings are extrapolated from the time taken for a single outcome variable
Number of observations	Number of y variables	Median time glmmTMB	Median time FEMA (serial)	Median time FEMA (parallel)	FEMA speed-up factor (serial)	FEMA speed-up factor (parallel)
1000	3	29.271	0.125276	0.143894	233.652	203.421
1668	3	47.094	0.185726	0.177569	253.567	265.215
2783	3	79.542	0.282577	0.283523	281.487	280.549
4642	3	129.609	0.589798	0.600922	219.752	215.684
7743	3	217.548	0.979918	0.969729	222.006	224.339
12915	3	364.26	1.71505	1.75145	212.391	207.976
21544	3	606.063	3.37005	3.42232	179.838	177.091
35938	3	1044.64	6.7841	7.01832	153.984	148.845
59948	3	1817.57	15.6784	15.9791	115.929	113.747
100000	3	3039.34	35.3732	35.971	85.9219	84.4941
1000	8	78.056	0.171956	0.140444	453.929	555.781
1668	8	125.584	0.249958	0.193924	502.42	647.595
2783	8	212.112	0.338994	0.284931	625.71	744.433
4642	8	345.624	0.754412	0.635603	458.137	543.773
7743	8	580.128	1.13206	0.989403	512.453	586.341
12915	8	971.36	1.98187	1.76523	490.122	550.274
21544	8	1616.17	3.70285	3.35778	436.466	481.321
35938	8	2785.72	7.2965	7.02404	381.789	396.598
59948	8	4846.86	15.5159	15.1263	312.381	320.426
100000	8	8104.9	36.9607	34.7332	219.284	233.347
1000	22	214.654	0.254706	0.148269	842.752	1447.73
1668	22	345.356	0.370779	0.209071	931.435	1651.86
2783	22	583.308	0.567257	0.296579	1028.3	1966.79
4642	22	950.466	1.0056	0.655378	945.176	1450.26
7743	22	1595.35	1.56953	1.06325	1016.45	1500.45
12915	22	2671.24	2.62238	1.84019	1018.63	1451.61
21544	22	4444.46	4.65198	3.51935	955.392	1262.86
35938	22	7660.73	8.88987	7.21262	861.737	1062.13
59948	22	13328.9	19.0631	15.4347	699.197	863.565
100000	22	22288.5	39.7204	36.4734	561.134	611.088
1000	60	585.42	0.55043	0.18642	1063.57	3140.32
1668	60	941.88	0.765526	0.232447	1230.37	4052.02
2783	60	1590.84	1.08091	0.345864	1471.76	4599.61
4642	60	2592.18	1.7496	0.702621	1481.59	3689.3
7743	60	4350.96	2.74284	1.15059	1586.3	3781.51
12915	60	7285.2	4.34102	2.01632	1678.22	3613.11
21544	60	12121.3	7.37539	3.79208	1643.47	3196.46
35938	60	20892.9	12.9963	7.71712	1607.61	2707.35
59948	60	36351.5	25.5148	16.0637	1424.72	2262.95
100000	60	60786.7	52.5424	37.9426	1156.91	1602.07
1000	167	1629.42	1.20629	0.224119	1350.77	7270.34
1668	167	2621.57	1.95549	0.319451	1340.62	8206.47
2783	167	4427.84	2.53903	0.456837	1743.91	9692.38
4642	167	7214.9	3.88997	0.883489	1854.74	8166.37
7743	167	12110.2	5.9367	1.41823	2039.88	8538.95
12915	167	20277.1	9.10802	2.39895	2226.3	8452.5
21544	167	33737.5	14.7822	4.39145	2282.31	7682.55
35938	167	58151.9	24.7704	8.62065	2347.64	6745.65
59948	167	101178	44.1358	18.0561	2292.43	5603.54
100000	167	169190	83.8712	40.6347	2017.26	4163.68
1000	464	4527.25	2.97378	0.359443	1522.39	12595.2
1668	464	7283.87	4.82895	0.507702	1508.38	14346.7
2783	464	12302.5	6.31851	0.759783	1947.06	16192.1
4642	464	20046.2	9.06784	1.27483	2210.69	15724.6
7743	464	33647.4	14.7001	1.92667	2288.93	17464
12915	464	56338.9	22.1162	3.45876	2547.4	16288.7
21544	464	93737.7	35.1637	6.04325	2665.75	15511.2
35938	464	161572	56.9862	11.4007	2835.28	14172.1
59948	464	281118	96.4569	22.8716	2914.44	12291.2
100000	464	470084	171.67	47.5431	2738.3	9887.54
1000	1292	12606	7.88829	0.670304	1598.07	18806.5
1668	1292	20281.8	13.4566	0.850046	1507.2	23859.7
2783	1292	34256.1	16.0553	1.26507	2133.64	27078.4
4642	1292	55818.3	23.8467	2.26258	2340.71	24670.2
7743	1292	93690.7	38.8072	3.4344	2414.26	27280.1
12915	1292	156875	58.3465	5.67027	2688.67	27666.2
21544	1292	261011	90.7132	9.71905	2877.32	26855.6
35938	1292	449894	147.072	18.4334	3059	24406.5
59948	1292	782769	240.669	33.2729	3252.46	23525.7
100000	1292	1.30894e+06	410.198	66.5451	3191	19670
1000	3594	35066.7	20.3457	1.26812	1723.54	27652.5
1668	3594	56418.6	36.5271	2.00761	1544.57	28102.3
2783	3594	95291.3	40.6588	2.91023	2343.68	32743.5
4642	3594	155272	66.2327	4.71784	2344.33	32911.6
7743	3594	260623	108.147	6.9639	2409.88	37424.8
12915	3594	436383	159.225	12.0716	2740.66	36149.7
21544	3594	726063	244.257	20.3004	2972.54	35765.9
35938	3594	1.25148e+06	389.79	35.2538	3210.67	35499.3
59948	3594	2.17745e+06	624.351	60.164	3487.55	36192
100000	3594	3.64112e+06	1067.67	117.831	3410.36	30901.2
1000	10000	97570	54.2703	2.98279	1797.85	32710.9
1668	10000	156980	99.8236	4.49452	1572.57	34926.9
2783	10000	265140	111.757	7.29081	2372.46	36366.3
4642	10000	432030	179.452	11.5416	2407.5	37432.3
7743	10000	725160	285.13	18.4881	2543.26	39223
12915	10000	1214200	426.801	30.1597	2844.89	40259
21544	10000	2.02021e+06	658.688	50.2565	3067.02	40198
35938	10000	3.48215e+06	1060.28	84.4318	3284.19	41242.2
59948	10000	6.05858e+06	1722	143.921	3518.34	42096.5
100000	10000	10131120	2850.32	254.418	3554.37	39820.7
