# Supplementary material for: FEMA-Long: Modeling unstructured covariances for discovery of time-dependent effects in large-scale longitudinal datasets
Source: PLoS Genet. 2026 Jun 11;22(6):e1012184. doi: 10.1371/journal.pgen.1012184 (PMC13286282; doi:10.1371/journal.pgen.1012184)
Supplement: S3 Table — For this analysis, we set iter.max=5000 and eval.max=5000 for glmmTMB. (XLSX) [file pgen.1012184.s004.xlsx]

## Sheet: S3 Table
S3 Table: Comparison of time taken (in seconds) by glmmTMB and FEMA for a single outcome variable using non-default settings. For this analysis, we set "iter.max=5000" and "eval.max=5000" for glmmTMB
Number of observations	Median time glmmTMB	Median time FEMA (serial)	FEMA speed-up factor (serial)
1000	26.231	0.137809	190.344
1668	40.545	0.155229	261.194
2783	68.285	0.250914	272.145
4642	78.479	0.511343	153.476
7743	129.057	0.86463	149.263
12915	222.161	1.59886	138.949
21544	367.771	3.10268	118.533
35938	675.97	6.41669	105.346
59948	1188.62	14.2119	83.6356
100000	1894.25	34.7979	54.4358
