# Supplementary material for: FEMA-Long: Modeling unstructured covariances for discovery of time-dependent effects in large-scale longitudinal datasets
Source: PLoS Genet. 2026 Jun 11;22(6):e1012184. doi: 10.1371/journal.pgen.1012184 (PMC13286282; doi:10.1371/journal.pgen.1012184)
Supplement: S4 Table — The glmmTMB timings are extrapolated from the time taken for a single outcome variable with iter.max=5000 and eval.max=5000 settings for glmmTMB. (XLSX) [file pgen.1012184.s005.xlsx]

## Sheet: S4 Table
S4 Table: Comparison of time taken (in seconds) by glmmTMB and FEMA for multiple outcome variables using non-default settings. The glmmTMB timings are extrapolated from the time taken for a single outcome variable with "iter.max=5000" and "eval.max=5000" settings for glmmTMB
Number of observations	Number of y variables	Median time glmmTMB	Median time FEMA (serial)	Median time FEMA (parallel)	FEMA speed-up factor (serial)	FEMA speed-up factor (parallel)
1000	3	78.693	0.125276	0.143894	628.157	546.882
1668	3	121.635	0.185726	0.177569	654.916	685.002
2783	3	204.855	0.282577	0.283523	724.952	722.534
4642	3	235.437	0.589798	0.600922	399.183	391.793
7743	3	387.171	0.979918	0.969729	395.105	399.257
12915	3	666.483	1.71505	1.75145	388.609	380.532
21544	3	1103.31	3.37005	3.42232	327.388	322.387
35938	3	2027.91	6.7841	7.01832	298.921	288.945
59948	3	3565.85	15.6784	15.9791	227.438	223.157
100000	3	5682.75	35.3732	35.971	160.651	157.982
1000	8	209.848	0.171956	0.140444	1220.36	1494.18
1668	8	324.36	0.249958	0.193924	1297.66	1672.62
2783	8	546.28	0.338994	0.284931	1611.47	1917.24
4642	8	627.832	0.754412	0.635603	832.214	987.774
7743	8	1032.46	1.13206	0.989403	912.015	1043.51
12915	8	1777.29	1.98187	1.76523	896.771	1006.83
21544	8	2942.17	3.70285	3.35778	794.569	876.225
35938	8	5407.76	7.2965	7.02404	741.144	769.893
59948	8	9508.94	15.5159	15.1263	612.852	628.636
100000	8	15154	36.9607	34.7332	410.004	436.297
1000	22	577.082	0.254706	0.148269	2265.68	3892.12
1668	22	891.99	0.370779	0.209071	2405.72	4266.44
2783	22	1502.27	0.567257	0.296579	2648.31	5065.34
4642	22	1726.54	1.0056	0.655378	1716.93	2634.42
7743	22	2839.25	1.56953	1.06325	1808.98	2670.35
12915	22	4887.54	2.62238	1.84019	1863.78	2655.99
21544	22	8090.96	4.65198	3.51935	1739.25	2298.99
35938	22	14871.3	8.88987	7.21262	1672.84	2061.85
59948	22	26149.6	19.0631	15.4347	1371.74	1694.21
100000	22	41673.5	39.7204	36.4734	1049.17	1142.57
1000	60	1573.86	0.55043	0.18642	2859.33	8442.54
1668	60	2432.7	0.765526	0.232447	3177.82	10465.6
2783	60	4097.1	1.08091	0.345864	3790.41	11846
4642	60	4708.74	1.7496	0.702621	2691.33	6701.67
7743	60	7743.42	2.74284	1.15059	2823.14	6729.97
12915	60	13329.7	4.34102	2.01632	3070.63	6610.87
21544	60	22066.3	7.37539	3.79208	2991.88	5819.03
35938	60	40558.2	12.9963	7.71712	3120.76	5255.62
59948	60	71317.1	25.5148	16.0637	2795.13	4439.64
100000	60	113655	52.5424	37.9426	2163.11	2995.45
1000	167	4380.58	1.20629	0.224119	3631.45	19545.8
1668	167	6771.02	1.95549	0.319451	3462.56	21195.8
2783	167	11403.6	2.53903	0.456837	4491.31	24962.1
4642	167	13106	3.88997	0.883489	3369.18	14834.4
7743	167	21552.5	5.9367	1.41823	3630.39	15196.8
12915	167	37100.9	9.10802	2.39895	4073.43	15465.5
21544	167	61417.8	14.7822	4.39145	4154.85	13985.8
35938	167	112887	24.7704	8.62065	4557.33	13094.9
59948	167	198499	44.1358	18.0561	4497.47	10993.5
100000	167	316340	83.8712	40.6347	3771.74	7784.98
1000	464	12171.2	2.97378	0.359443	4092.83	33861.3
1668	464	18812.9	4.82895	0.507702	3895.85	37055
2783	464	31684.2	6.31851	0.759783	5014.51	41701.7
4642	464	36414.3	9.06784	1.27483	4015.76	28564.1
7743	464	59882.4	14.7001	1.92667	4073.61	31080.7
12915	464	103083	22.1162	3.45876	4660.96	29803.4
21544	464	170646	35.1637	6.04325	4852.89	28237.4
35938	464	313650	56.9862	11.4007	5503.97	27511.5
59948	464	551519	96.4569	22.8716	5717.78	24113.7
100000	464	878932	171.67	47.5431	5119.9	18487.1
1000	1292	33890.5	7.88829	0.670304	4296.3	50559.8
1668	1292	52384.1	13.4566	0.850046	3892.82	61625.1
2783	1292	88224.2	16.0553	1.26507	5495.04	69738.6
4642	1292	101395	23.8467	2.26258	4251.95	44813.8
7743	1292	166742	38.8072	3.4344	4296.67	48550.4
12915	1292	287032	58.3465	5.67027	4919.44	50620.5
21544	1292	475160	90.7132	9.71905	5238.05	48889.6
35938	1292	873353	147.072	18.4334	5938.26	47378.9
59948	1292	1.53569e+06	240.669	33.2729	6380.93	46154.5
100000	1292	2.44737e+06	410.198	66.5451	5966.33	36777.6
1000	3594	94274.2	20.3457	1.26812	4633.61	74341.8
1668	3594	145719	36.5271	2.00761	3989.33	72583.1
2783	3594	245416	40.6588	2.91023	6036	84328.7
4642	3594	282054	66.2327	4.71784	4258.52	59784.5
7743	3594	463831	108.147	6.9639	4288.88	66605
12915	3594	798447	159.225	12.0716	5014.57	66142.7
21544	3594	1.32177e+06	244.257	20.3004	5411.39	65110.4
35938	3594	2.42944e+06	389.79	35.2538	6232.68	68912.8
59948	3594	4.27189e+06	624.351	60.164	6842.13	71004.1
100000	3594	6.80794e+06	1067.67	117.831	6376.46	57777
1000	10000	262310	54.2703	2.98279	4833.4	87941
1668	10000	405450	99.8236	4.49452	4061.66	90209.8
2783	10000	682850	111.757	7.29081	6110.11	93659
4642	10000	784790	179.452	11.5416	4373.27	67996.5
7743	10000	1.29057e+06	285.13	18.4881	4526.25	69805.3
12915	10000	2221610	426.801	30.1597	5205.26	73661.6
21544	10000	3.67771e+06	658.688	50.2565	5583.38	73178.8
35938	10000	6759700	1060.28	84.4318	6375.42	80061
59948	10000	11886180	1722	143.921	6902.55	82588.1
100000	10000	18942510	2850.32	254.418	6645.74	74454.2
