# Supplementary material for: FEMA-Long: Modeling unstructured covariances for discovery of time-dependent effects in large-scale longitudinal datasets
Source: PLoS Genet. 2026 Jun 11;22(6):e1012184. doi: 10.1371/journal.pgen.1012184 (PMC13286282; doi:10.1371/journal.pgen.1012184)
Supplement: S5 Table — (XLSX) [file pgen.1012184.s006.xlsx]

## Sheet: S5 Table
S5 Table: Comparison of time taken (in seconds) by lmer and FEMA for a single outcome variable
Number of observations	Median time lmer	Median time FEMA (serial)	FEMA speed-up factor (serial)
1000	85.663	0.137809	621.609
1668	46.644	0.155229	300.484
2783	59.255	0.250914	236.157
4642	120.537	0.511343	235.726
7743	171.114	0.86463	197.904
12915	331.326	1.59886	207.226
21544	569.95	3.10268	183.696
35938	1212.3	6.41669	188.929
59948	1778.05	14.2119	125.11
100000	3104.9	34.7979	89.2268
