# Supplementary material for: FEMA-Long: Modeling unstructured covariances for discovery of time-dependent effects in large-scale longitudinal datasets
Source: PLoS Genet. 2026 Jun 11;22(6):e1012184. doi: 10.1371/journal.pgen.1012184 (PMC13286282; doi:10.1371/journal.pgen.1012184)
Supplement: S6 Table — The lmer timings are extrapolated from the time taken for a single outcome variable. (XLSX) [file pgen.1012184.s007.xlsx]

## Sheet: S6 Table
S6 Table: Comparison of time taken (in seconds) by lmer and FEMA for multiple outcome variables. The lmer timings are extrapolated from the time taken for a single outcome variable
Number of observations	Number of y variables	Median time lmer	Median time FEMA (serial)	Median time FEMA (parallel)	FEMA speed-up factor (serial)	FEMA speed-up factor (parallel)
1000	3	256.989	0.125276	0.143894	2051.38	1785.96
1668	3	139.932	0.185726	0.177569	753.432	788.043
2783	3	177.765	0.282577	0.283523	629.084	626.986
4642	3	361.611	0.589798	0.600922	613.11	601.76
7743	3	513.342	0.979918	0.969729	523.862	529.366
12915	3	993.978	1.71505	1.75145	579.563	567.518
21544	3	1709.85	3.37005	3.42232	507.367	499.617
35938	3	3636.9	6.7841	7.01832	536.091	518.201
59948	3	5334.14	15.6784	15.9791	340.223	333.819
100000	3	9314.71	35.3732	35.971	263.326	258.951
1000	8	685.304	0.171956	0.140444	3985.34	4879.56
1668	8	373.152	0.249958	0.193924	1492.86	1924.22
2783	8	474.04	0.338994	0.284931	1398.37	1663.7
4642	8	964.296	0.754412	0.635603	1278.21	1517.14
7743	8	1368.91	1.13206	0.989403	1209.22	1383.57
12915	8	2650.61	1.98187	1.76523	1337.42	1501.57
21544	8	4559.6	3.70285	3.35778	1231.38	1357.92
35938	8	9698.39	7.2965	7.02404	1329.18	1380.74
59948	8	14224.4	15.5159	15.1263	916.762	940.371
100000	8	24839.2	36.9607	34.7332	672.045	715.143
1000	22	1884.59	0.254706	0.148269	7399.07	12710.6
1668	22	1026.17	0.370779	0.209071	2767.6	4908.22
2783	22	1303.61	0.567257	0.296579	2298.09	4395.5
4642	22	2651.81	1.0056	0.655378	2637.05	4046.24
7743	22	3764.51	1.56953	1.06325	2398.49	3540.56
12915	22	7289.17	2.62238	1.84019	2779.61	3961.09
21544	22	12538.9	4.65198	3.51935	2695.39	3562.84
35938	22	26670.6	8.88987	7.21262	3000.11	3697.76
59948	22	39117	19.0631	15.4347	2051.97	2534.35
100000	22	68307.8	39.7204	36.4734	1719.72	1872.81
1000	60	5139.78	0.55043	0.18642	9337.76	27570.9
1668	60	2798.64	0.765526	0.232447	3655.84	12039.9
2783	60	3555.3	1.08091	0.345864	3289.16	10279.5
4642	60	7232.22	1.7496	0.702621	4133.65	10293.2
7743	60	10266.8	2.74284	1.15059	3743.14	8923.13
12915	60	19879.6	4.34102	2.01632	4579.46	9859.31
21544	60	34197	7.37539	3.79208	4636.64	9018
35938	60	72737.9	12.9963	7.71712	5596.83	9425.53
59948	60	106683	25.5148	16.0637	4181.21	6641.22
100000	60	186294	52.5424	37.9426	3545.6	4909.89
1000	167	14305.7	1.20629	0.224119	11859.3	63831
1668	167	7789.55	1.95549	0.319451	3983.42	24384.2
2783	167	9895.59	2.53903	0.456837	3897.38	21661.1
4642	167	20129.7	3.88997	0.883489	5174.76	22784.3
7743	167	28576	5.9367	1.41823	4813.45	20149.1
12915	167	55331.4	9.10802	2.39895	6075.03	23064.8
21544	167	95181.7	14.7822	4.39145	6438.94	21674.3
35938	167	202454	24.7704	8.62065	8173.22	23484.8
59948	167	296934	44.1358	18.0561	6727.73	16445
100000	167	518519	83.8712	40.6347	6182.32	12760.5
1000	464	39747.6	2.97378	0.359443	13366	110581
1668	464	21642.8	4.82895	0.507702	4481.89	42629
2783	464	27494.3	6.31851	0.759783	4351.39	36187.1
4642	464	55929.2	9.06784	1.27483	6167.86	43872
7743	464	79396.9	14.7001	1.92667	5401.12	41209.3
12915	464	153735	22.1162	3.45876	6951.25	44448.1
21544	464	264457	35.1637	6.04325	7520.73	43760.7
35938	464	562507	56.9862	11.4007	9870.94	49339.8
59948	464	825013	96.4569	22.8716	8553.18	36071.5
100000	464	1.44067e+06	171.67	47.5431	8392.12	30302.5
1000	1292	110677	7.88829	0.670304	14030.5	165114
1668	1292	60264	13.4566	0.850046	4478.4	70895.1
2783	1292	76557.5	16.0553	1.26507	4768.37	60516.4
4642	1292	155734	23.8467	2.26258	6530.62	68830.2
7743	1292	221079	38.8072	3.4344	5696.87	64372
12915	1292	428073	58.3465	5.67027	7336.74	75494.4
21544	1292	736375	90.7132	9.71905	8117.62	75766.2
35938	1292	1.56629e+06	147.072	18.4334	10649.8	84970.4
59948	1292	2.29723e+06	240.669	33.2729	9545.19	69042.3
100000	1292	4.01153e+06	410.198	66.5451	9779.52	60282.9
1000	3594	307873	20.3457	1.26812	15132.1	242779
1668	3594	167639	36.5271	2.00761	4589.43	83501.4
2783	3594	212962	40.6588	2.91023	5237.8	73177.1
4642	3594	433210	66.2327	4.71784	6540.72	91823.8
7743	3594	614984	108.147	6.9639	5686.53	88310.2
12915	3594	1.19079e+06	159.225	12.0716	7478.62	98643.7
21544	3594	2.0484e+06	244.257	20.3004	8386.26	100904
35938	3594	4.357e+06	389.79	35.2538	11177.8	123590
59948	3594	6.39029e+06	624.351	60.164	10235.1	106215
100000	3594	1.1159e+07	1067.67	117.831	10451.8	94703.3
1000	10000	856630	54.2703	2.98279	15784.5	287190
1668	10000	466440	99.8236	4.49452	4672.64	103780
2783	10000	592550	111.757	7.29081	5302.11	81273.6
4642	10000	1205370	179.452	11.5416	6716.96	104437
7743	10000	1711140	285.13	18.4881	6001.27	92553.4
12915	10000	3313260	426.801	30.1597	7763.02	109857
21544	10000	5699500	658.688	50.2565	8652.8	113408
35938	10000	12122990	1060.28	84.4318	11433.8	143583
59948	10000	17780450	1722	143.921	10325.5	123543
100000	10000	3.1049e+07	2850.32	254.418	10893.2	122039
