# Supplementary material for: FEMA-Long: Modeling unstructured covariances for discovery of time-dependent effects in large-scale longitudinal datasets
Source: PLoS Genet. 2026 Jun 11;22(6):e1012184. doi: 10.1371/journal.pgen.1012184 (PMC13286282; doi:10.1371/journal.pgen.1012184)
Supplement: S7 Table — The glmmTMB carbon footprint are extrapolated from the carbon footprint for a single outcome variable; the green ratio is the ratio of carbon footprint of glmmTMB to the carbon footprint of FEMA. (XLSX) [file pgen.1012184.s008.xlsx]

## Sheet: S7 Table
S7 Table: Comparison of carbon footprint (in grams of carbon dioxide emission) of glmmTMB and FEMA. The glmmTMB carbon footprint are extrapolated from the carbon footprint for a single outcome variable; the green ratio is the ratio of carbon footprint of glmmTMB to the carbon footprint of FEMA
Number of observations	Number of y variables	Carbon footprint glmmTMB (gCO2e)	Carbon footprint FEMA (serial; gCO2e)	Carbon footprint FEMA (parallel; gCO2e)	FEMA green ratio (serial)	FEMA green ratio (parallel)
1000	1	1.78178	0.025166	0.034181	70.8011	52.1278
1668	1	2.8667	0.0283473	0.0292896	101.128	97.8743
2783	1	4.84186	0.0458207	0.0459677	105.67	105.332
4642	1	7.88953	0.0933791	0.102637	84.4893	76.8686
7743	1	13.2425	0.157895	0.177216	83.8694	74.7254
12915	1	22.1732	0.291977	0.316419	75.9414	70.0752
21544	1	36.8921	0.566597	0.601419	65.1118	61.3418
35938	1	63.5894	1.17179	1.24973	54.2671	50.8825
59948	1	110.639	2.59531	2.73995	42.6304	40.38
100000	1	185.01	6.35462	6.58219	29.1142	28.1076
1000	3	5.34533	0.0228773	0.0262772	233.652	203.421
1668	3	8.60009	0.0339165	0.0324268	253.567	265.215
2783	3	14.5256	0.051603	0.0517756	281.487	280.549
4642	3	23.6686	0.107706	0.109738	219.752	215.684
7743	3	39.7276	0.178948	0.177087	222.006	224.339
12915	3	66.5195	0.313194	0.319841	212.391	207.976
21544	3	110.676	0.615422	0.624968	179.838	177.091
35938	3	190.768	1.23888	1.28165	153.984	148.845
59948	3	331.917	2.86311	2.91803	115.929	113.747
100000	3	555.029	6.4597	6.56885	85.9219	84.4941
1000	8	14.2542	0.0314019	0.0256472	453.929	555.781
1668	8	22.9336	0.0456462	0.0354134	502.42	647.595
2783	8	38.7349	0.0619056	0.0520328	625.71	744.433
4642	8	63.1162	0.137767	0.116071	458.137	543.773
7743	8	105.94	0.206731	0.18068	512.453	586.341
12915	8	177.385	0.361921	0.322358	490.122	550.274
21544	8	295.137	0.676197	0.613182	436.466	481.321
35938	8	508.715	1.33245	1.2827	381.789	396.598
59948	8	885.112	2.83344	2.7623	312.381	320.426
100000	8	1480.08	6.74958	6.34282	219.284	233.347
1000	22	39.1991	0.0465132	0.0270762	842.752	1447.73
1668	22	63.0673	0.0677098	0.0381797	931.435	1651.86
2783	22	106.521	0.10359	0.0541598	1028.3	1966.79
4642	22	173.57	0.183637	0.119682	945.176	1450.26
7743	22	291.336	0.286621	0.194166	1016.45	1500.45
12915	22	487.809	0.478886	0.336047	1018.63	1451.61
21544	22	811.627	0.849522	0.642688	955.392	1262.86
35938	22	1398.97	1.62343	1.31714	861.737	1062.13
59948	22	2434.06	3.48122	2.81861	699.197	863.565
100000	22	4070.22	7.25355	6.6606	561.134	611.088
1000	60	106.907	0.100517	0.0340432	1063.57	3140.32
1668	60	172.002	0.139797	0.0424484	1230.37	4052.02
2783	60	290.512	0.197391	0.0631601	1471.76	4599.61
4642	60	473.372	0.319503	0.128309	1481.59	3689.3
7743	60	794.552	0.500885	0.210115	1586.3	3781.51
12915	60	1330.39	0.792738	0.368212	1678.22	3613.11
21544	60	2213.53	1.34686	0.692493	1643.47	3196.46
35938	60	3815.36	2.37332	1.40926	1607.61	2707.35
59948	60	6638.34	4.65939	2.93348	1424.72	2262.95
100000	60	11100.6	9.59505	6.9289	1156.91	1602.07
1000	167	297.557	0.220287	0.0409275	1350.77	7270.34
1668	167	478.738	0.357103	0.0583367	1340.62	8206.47
2783	167	808.591	0.463666	0.0834255	1743.91	9692.38
4642	167	1317.55	0.710368	0.161339	1854.74	8166.37
7743	167	2211.5	1.08413	0.25899	2039.88	8538.95
12915	167	3702.92	1.66326	0.438085	2226.3	8452.5
21544	167	6160.99	2.69945	0.801946	2282.31	7682.55
35938	167	10619.4	4.52346	1.57426	2347.64	6745.65
59948	167	18476.7	8.05987	3.29733	2292.43	5603.54
100000	167	30896.6	15.3162	7.42051	2017.26	4163.68
1000	464	826.745	0.543058	0.0656398	1522.39	12595.2
1668	464	1330.15	0.881841	0.0927142	1508.38	14346.7
2783	464	2246.62	1.15386	0.138748	1947.06	16192.1
4642	464	3660.74	1.65593	0.232803	2210.69	15724.6
7743	464	6144.54	2.68446	0.35184	2288.93	17464
12915	464	10288.3	4.03876	0.631623	2547.4	16288.7
21544	464	17117.9	6.42143	1.10359	2665.75	15511.2
35938	464	29505.5	10.4065	2.08194	2835.28	14172.1
59948	464	51336.5	17.6145	4.1767	2914.44	12291.2
100000	464	85844.5	31.3495	8.6821	2738.3	9887.54
1000	1292	2302.06	1.44052	0.122408	1598.07	18806.5
1668	1292	3703.77	2.45738	0.155231	1507.2	23859.7
2783	1292	6255.69	2.93194	0.231021	2133.64	27078.4
4642	1292	10193.3	4.35477	0.413182	2340.71	24670.2
7743	1292	17109.4	7.08678	0.627174	2414.26	27280.1
12915	1292	28647.7	10.655	1.03548	2688.67	27666.2
21544	1292	47664.6	16.5656	1.77485	2877.32	26855.6
35938	1292	82157.5	26.8576	3.36622	3059	24406.5
59948	1292	142946	43.9499	6.07614	3252.46	23525.7
100000	1292	239033	74.9084	12.1522	3191	19670
1000	3594	6403.71	3.71544	0.231578	1723.54	27652.5
1668	3594	10302.9	6.67041	0.366621	1544.57	28102.3
2783	3594	17401.7	7.42492	0.531453	2343.68	32743.5
4642	3594	28355	12.0951	0.86155	2344.33	32911.6
7743	3594	47593.7	19.7494	1.27172	2409.88	37424.8
12915	3594	79690.3	29.077	2.20446	2740.66	36149.7
21544	3594	132590	44.605	3.70717	2972.54	35765.9
35938	3594	228540	71.1816	6.43788	3210.67	35499.3
59948	3594	397636	114.016	10.9869	3487.55	36192
100000	3594	664925	194.972	21.5178	3410.36	30901.2
1000	10000	17817.8	9.91059	0.544704	1797.85	32710.9
1668	10000	28667	18.2293	0.820769	1572.57	34926.9
2783	10000	48418.6	20.4086	1.33141	2372.46	36366.3
4642	10000	78895.3	32.7706	2.10768	2407.5	37432.3
7743	10000	132425	52.0691	3.37622	2543.26	39223
12915	10000	221732	77.9403	5.50762	2844.89	40259
21544	10000	368921	120.287	9.1776	3067.02	40198
35938	10000	635894	193.623	15.4185	3284.19	41242.2
59948	10000	1.10639e+06	314.463	26.2822	3518.34	42096.5
100000	10000	1.8501e+06	520.513	46.4607	3554.37	39820.7
