# Supplementary material for: FEMA-Long: Modeling unstructured covariances for discovery of time-dependent effects in large-scale longitudinal datasets
Source: PLoS Genet. 2026 Jun 11;22(6):e1012184. doi: 10.1371/journal.pgen.1012184 (PMC13286282; doi:10.1371/journal.pgen.1012184)
Supplement: S8 Table — The glmmTMB carbon footprint are extrapolated from the carbon footprint for a single outcome variable with iter.max=5000 and eval.max=5000 settings for glmmTMB; the green ratio is the ratio of carbon footprint of glmmTMB to the carbon footprint of FEMA. (XLSX) [file pgen.1012184.s009.xlsx]

## Sheet: S8 Table
S8 Table: Comparison of carbon footprint (in grams of carbon dioxide emission) of glmmTMB and FEMA. The glmmTMB carbon footprint are extrapolated from the carbon footprint for a single outcome variable with "iter.max=5000" and "eval.max=5000" settings for glmmTMB; the green ratio is the ratio of carbon footprint of glmmTMB to the carbon footprint of FEMA
Number of observations	Number of y variables	Carbon footprint glmmTMB (gCO2e)	Carbon footprint FEMA (serial; gCO2e)	Carbon footprint FEMA (parallel; gCO2e)	FEMA green ratio (serial)	FEMA green ratio (parallel)
1000	1	4.79018	0.025166	0.034181	190.344	140.142
1668	1	7.40414	0.0283473	0.0292896	261.194	252.791
2783	1	12.4699	0.0458207	0.0459677	272.145	271.275
4642	1	14.3315	0.0933791	0.102637	153.476	139.633
7743	1	23.5678	0.157895	0.177216	149.263	132.989
12915	1	40.57	0.291977	0.316419	138.949	128.216
21544	1	67.1606	0.566597	0.601419	118.533	111.67
35938	1	123.442	1.17179	1.24973	105.346	98.7753
59948	1	217.06	2.59531	2.73995	83.6356	79.2205
100000	1	345.919	6.35462	6.58219	54.4358	52.5538
1000	3	14.3705	0.0228773	0.0262772	628.157	546.882
1668	3	22.2124	0.0339165	0.0324268	654.916	685.002
2783	3	37.4097	0.051603	0.0517756	724.952	722.534
4642	3	42.9944	0.107706	0.109738	399.183	391.793
7743	3	70.7034	0.178948	0.177087	395.105	399.257
12915	3	121.71	0.313194	0.319841	388.609	380.532
21544	3	201.482	0.615422	0.624968	327.388	322.387
35938	3	370.327	1.23888	1.28165	298.921	288.945
59948	3	651.18	2.86311	2.91803	227.438	223.157
100000	3	1037.76	6.4597	6.56885	160.651	157.982
1000	8	38.3215	0.0314019	0.0256472	1220.36	1494.18
1668	8	59.2331	0.0456462	0.0354134	1297.66	1672.62
2783	8	99.7591	0.0619056	0.0520328	1611.47	1917.24
4642	8	114.652	0.137767	0.116071	832.214	987.774
7743	8	188.542	0.206731	0.18068	912.015	1043.51
12915	8	324.56	0.361921	0.322358	896.771	1006.83
21544	8	537.285	0.676197	0.613182	794.569	876.225
35938	8	987.54	1.33245	1.2827	741.144	769.893
59948	8	1736.48	2.83344	2.7623	612.852	628.636
100000	8	2767.35	6.74958	6.34282	410.004	436.297
1000	22	105.384	0.0465132	0.0270762	2265.68	3892.12
1668	22	162.891	0.0677098	0.0381797	2405.72	4266.44
2783	22	274.338	0.10359	0.0541598	2648.31	5065.34
4642	22	315.292	0.183637	0.119682	1716.93	2634.42
7743	22	518.491	0.286621	0.194166	1808.98	2670.35
12915	22	892.54	0.478886	0.336047	1863.78	2655.99
21544	22	1477.53	0.849522	0.642688	1739.25	2298.99
35938	22	2715.73	1.62343	1.31714	1672.84	2061.85
59948	22	4775.32	3.48122	2.81861	1371.74	1694.21
100000	22	7610.22	7.25355	6.6606	1049.17	1142.57
1000	60	287.411	0.100517	0.0340432	2859.33	8442.54
1668	60	444.248	0.139797	0.0424484	3177.82	10465.6
2783	60	748.193	0.197391	0.0631601	3790.41	11846
4642	60	859.888	0.319503	0.128309	2691.33	6701.67
7743	60	1414.07	0.500885	0.210115	2823.14	6729.97
12915	60	2434.2	0.792738	0.368212	3070.63	6610.87
21544	60	4029.64	1.34686	0.692493	2991.88	5819.03
35938	60	7406.55	2.37332	1.40926	3120.76	5255.62
59948	60	13023.6	4.65939	2.93348	2795.13	4439.64
100000	60	20755.2	9.59505	6.9289	2163.11	2995.45
1000	167	799.961	0.220287	0.0409275	3631.45	19545.8
1668	167	1236.49	0.357103	0.0583367	3462.56	21195.8
2783	167	2082.47	0.463666	0.0834255	4491.31	24962.1
4642	167	2393.36	0.710368	0.161339	3369.18	14834.4
7743	167	3935.82	1.08413	0.25899	3630.39	15196.8
12915	167	6775.19	1.66326	0.438085	4073.43	15465.5
21544	167	11215.8	2.69945	0.801946	4154.85	13985.8
35938	167	20614.9	4.52346	1.57426	4557.33	13094.9
59948	167	36249	8.05987	3.29733	4497.47	10993.5
100000	167	57768.5	15.3162	7.42051	3771.74	7784.98
1000	464	2222.64	0.543058	0.0656398	4092.83	33861.3
1668	464	3435.52	0.881841	0.0927142	3895.85	37055
2783	464	5786.03	1.15386	0.138748	5014.51	41701.7
4642	464	6649.8	1.65593	0.232803	4015.76	28564.1
7743	464	10935.5	2.68446	0.35184	4073.61	31080.7
12915	464	18824.5	4.03876	0.631623	4660.96	29803.4
21544	464	31162.5	6.42143	1.10359	4852.89	28237.4
35938	464	57277.3	10.4065	2.08194	5503.97	27511.5
59948	464	100716	17.6145	4.1767	5717.78	24113.7
100000	464	160507	31.3495	8.6821	5119.9	18487.1
1000	1292	6188.92	1.44052	0.122408	4296.3	50559.8
1668	1292	9566.15	2.45738	0.155231	3892.82	61625.1
2783	1292	16111.1	2.93194	0.231021	5495.04	69738.6
4642	1292	18516.3	4.35477	0.413182	4251.95	44813.8
7743	1292	30449.6	7.08678	0.627174	4296.67	48550.4
12915	1292	52416.4	10.655	1.03548	4919.44	50620.5
21544	1292	86771.5	16.5656	1.77485	5238.05	48889.6
35938	1292	159488	26.8576	3.36622	5938.26	47378.9
59948	1292	280441	43.9499	6.07614	6380.93	46154.5
100000	1292	446928	74.9084	12.1522	5966.33	36777.6
1000	3594	17215.9	3.71544	0.231578	4633.61	74341.8
1668	3594	26610.5	6.67041	0.366621	3989.33	72583.1
2783	3594	44816.8	7.42492	0.531453	6036	84328.7
4642	3594	51507.3	12.0951	0.86155	4258.52	59784.5
7743	3594	84702.6	19.7494	1.27172	4288.88	66605
12915	3594	145809	29.077	2.20446	5014.57	66142.7
21544	3594	241375	44.605	3.70717	5411.39	65110.4
35938	3594	443652	71.1816	6.43788	6232.68	68912.8
59948	3594	780113	114.016	10.9869	6842.13	71004.1
100000	3594	1.24323e+06	194.972	21.5178	6376.46	57777
1000	10000	47901.8	9.91059	0.544704	4833.4	87941
1668	10000	74041.4	18.2293	0.820769	4061.66	90209.8
2783	10000	124699	20.4086	1.33141	6110.11	93659
4642	10000	143315	32.7706	2.10768	4373.27	67996.5
7743	10000	235678	52.0691	3.37622	4526.25	69805.3
12915	10000	405700	77.9403	5.50762	5205.26	73661.6
21544	10000	671606	120.287	9.1776	5583.38	73178.8
35938	10000	1.23442e+06	193.623	15.4185	6375.42	80061
59948	10000	2.1706e+06	314.463	26.2822	6902.55	82588.1
100000	10000	3.45919e+06	520.513	46.4607	6645.74	74454.2
