# Supplementary material for: FEMA-Long: Modeling unstructured covariances for discovery of time-dependent effects in large-scale longitudinal datasets
Source: PLoS Genet. 2026 Jun 11;22(6):e1012184. doi: 10.1371/journal.pgen.1012184 (PMC13286282; doi:10.1371/journal.pgen.1012184)
Supplement: S9 Table — The lmer carbon footprint are extrapolated from the carbon footprint for a single outcome variable; the green ratio is the ratio of carbon footprint of lmer to the carbon footprint of FEMA. (XLSX) [file pgen.1012184.s010.xlsx]

## Sheet: S9 Table
S9 Table: Comparison of carbon footprint (in grams of carbon dioxide emission) of lmer and FEMA. The lmer carbon footprint are extrapolated from the carbon footprint for a single outcome variable; the green ratio is the ratio of carbon footprint of lmer to the carbon footprint of FEMA
Number of observations	Number of y variables	Carbon footprint lmer (gCO2e)	Carbon footprint FEMA (serial; gCO2e)	Carbon footprint FEMA (parallel; gCO2e)	FEMA green ratio (serial)	FEMA green ratio (parallel)
1000	1	15.6434	0.025166	0.034181	621.609	457.664
1668	1	8.51791	0.0283473	0.0292896	300.484	290.817
2783	1	10.8209	0.0458207	0.0459677	236.157	235.402
4642	1	22.0119	0.0933791	0.102637	235.726	214.465
7743	1	31.248	0.157895	0.177216	197.904	176.327
12915	1	60.5052	0.291977	0.316419	207.226	191.218
21544	1	104.082	0.566597	0.601419	183.696	173.06
35938	1	221.384	1.17179	1.24973	188.929	177.146
59948	1	324.698	2.59531	2.73995	125.11	118.505
100000	1	567.003	6.35462	6.58219	89.2268	86.1419
1000	3	46.9301	0.0228773	0.0262772	2051.38	1785.96
1668	3	25.5537	0.0339165	0.0324268	753.432	788.043
2783	3	32.4626	0.051603	0.0517756	629.084	626.986
4642	3	66.0357	0.107706	0.109738	613.11	601.76
7743	3	93.7441	0.178948	0.177087	523.862	529.366
12915	3	181.516	0.313194	0.319841	579.563	567.518
21544	3	312.245	0.615422	0.624968	507.367	499.617
35938	3	664.153	1.23888	1.28165	536.091	518.201
59948	3	974.095	2.86311	2.91803	340.223	333.819
100000	3	1701.01	6.4597	6.56885	263.326	258.951
1000	8	125.147	0.0314019	0.0256472	3985.34	4879.56
1668	8	68.1433	0.0456462	0.0354134	1492.86	1924.22
2783	8	86.567	0.0619056	0.0520328	1398.37	1663.7
4642	8	176.095	0.137767	0.116071	1278.21	1517.14
7743	8	249.984	0.206731	0.18068	1209.22	1383.57
12915	8	484.042	0.361921	0.322358	1337.42	1501.57
21544	8	832.653	0.676197	0.613182	1231.38	1357.92
35938	8	1771.08	1.33245	1.2827	1329.18	1380.74
59948	8	2597.59	2.83344	2.7623	916.762	940.371
100000	8	4536.02	6.74958	6.34282	672.045	715.143
1000	22	344.154	0.0465132	0.0270762	7399.07	12710.6
1668	22	187.394	0.0677098	0.0381797	2767.6	4908.22
2783	22	238.059	0.10359	0.0541598	2298.09	4395.5
4642	22	484.262	0.183637	0.119682	2637.05	4046.24
7743	22	687.457	0.286621	0.194166	2398.49	3540.56
12915	22	1331.11	0.478886	0.336047	2779.61	3961.09
21544	22	2289.8	0.849522	0.642688	2695.39	3562.84
35938	22	4870.46	1.62343	1.31714	3000.11	3697.76
59948	22	7143.36	3.48122	2.81861	2051.97	2534.35
100000	22	12474.1	7.25355	6.6606	1719.72	1872.81
1000	60	938.603	0.100517	0.0340432	9337.76	27570.9
1668	60	511.075	0.139797	0.0424484	3655.84	12039.9
2783	60	649.252	0.197391	0.0631601	3289.16	10279.5
4642	60	1320.71	0.319503	0.128309	4133.65	10293.2
7743	60	1874.88	0.500885	0.210115	3743.14	8923.13
12915	60	3630.31	0.792738	0.368212	4579.46	9859.31
21544	60	6244.9	1.34686	0.692493	4636.64	9018
35938	60	13283.1	2.37332	1.40926	5596.83	9425.53
59948	60	19481.9	4.65939	2.93348	4181.21	6641.22
100000	60	34020.2	9.59505	6.9289	3545.6	4909.89
1000	167	2612.44	0.220287	0.0409275	11859.3	63831
1668	167	1422.49	0.357103	0.0583367	3983.42	24384.2
2783	167	1807.09	0.463666	0.0834255	3897.38	21661.1
4642	167	3675.99	0.710368	0.161339	5174.76	22784.3
7743	167	5218.42	1.08413	0.25899	4813.45	20149.1
12915	167	10104.4	1.66326	0.438085	6075.03	23064.8
21544	167	17381.6	2.69945	0.801946	6438.94	21674.3
35938	167	36971.2	4.52346	1.57426	8173.22	23484.8
59948	167	54224.6	8.05987	3.29733	6727.73	16445
100000	167	94689.5	15.3162	7.42051	6182.32	12760.5
1000	464	7258.53	0.543058	0.0656398	13366	110581
1668	464	3952.31	0.881841	0.0927142	4481.89	42629
2783	464	5020.88	1.15386	0.138748	4351.39	36187.1
4642	464	10213.5	1.65593	0.232803	6167.86	43872
7743	464	14499.1	2.68446	0.35184	5401.12	41209.3
12915	464	28074.4	4.03876	0.631623	6951.25	44448.1
21544	464	48293.9	6.42143	1.10359	7520.73	43760.7
35938	464	102722	10.4065	2.08194	9870.94	49339.8
59948	464	150660	17.6145	4.1767	8553.18	36071.5
100000	464	263089	31.3495	8.6821	8392.12	30302.5
1000	1292	20211.2	1.44052	0.122408	14030.5	165114
1668	1292	11005.1	2.45738	0.155231	4478.4	70895.1
2783	1292	13980.6	2.93194	0.231021	4768.37	60516.4
4642	1292	28439.4	4.35477	0.413182	6530.62	68830.2
7743	1292	40372.5	7.08678	0.627174	5696.87	64372
12915	1292	78172.7	10.655	1.03548	7336.74	75494.4
21544	1292	134473	16.5656	1.77485	8117.62	75766.2
35938	1292	286029	26.8576	3.36622	10649.8	84970.4
59948	1292	419510	43.9499	6.07614	9545.19	69042.3
100000	1292	732568	74.9084	12.1522	9779.52	60282.9
1000	3594	56222.3	3.71544	0.231578	15132.1	242779
1668	3594	30613.4	6.67041	0.366621	4589.43	83501.4
2783	3594	38890.2	7.42492	0.531453	5237.8	73177.1
4642	3594	79110.8	12.0951	0.86155	6540.72	91823.8
7743	3594	112305	19.7494	1.27172	5686.53	88310.2
12915	3594	217456	29.077	2.20446	7478.62	98643.7
21544	3594	374069	44.605	3.70717	8386.26	100904
35938	3594	795655	71.1816	6.43788	11177.8	123590
59948	3594	1.16697e+06	114.016	10.9869	10235.1	106215
100000	3594	2.03781e+06	194.972	21.5178	10451.8	94703.3
1000	10000	156434	9.91059	0.544704	15784.5	287190
1668	10000	85179.1	18.2293	0.820769	4672.64	103780
2783	10000	108209	20.4086	1.33141	5302.11	81273.6
4642	10000	220119	32.7706	2.10768	6716.96	104437
7743	10000	312480	52.0691	3.37622	6001.27	92553.4
12915	10000	605052	77.9403	5.50762	7763.02	109857
21544	10000	1.04082e+06	120.287	9.1776	8652.8	113408
35938	10000	2.21384e+06	193.623	15.4185	11433.8	143583
59948	10000	3.24698e+06	314.463	26.2822	10325.5	123543
100000	10000	5.67003e+06	520.513	46.4607	10893.2	122039
