# Supplementary material for: FEMA-Long: Modeling unstructured covariances for discovery of time-dependent effects in large-scale longitudinal datasets
Source: PLoS Genet. 2026 Jun 11;22(6):e1012184. doi: 10.1371/journal.pgen.1012184 (PMC13286282; doi:10.1371/journal.pgen.1012184)
Supplement: S10 Table — Mean and standard deviation (across 84 experimental conditions) of the average (across 50 repeats) root mean squared error (RMSE) between ground truth and estimated coefficients from FEMA for differing total number of observations and minimum number of observations between pairs of visits. (XLSX) [file pgen.1012184.s011.xlsx]

## Sheet: S10 Table
S10 Table: Summary of differences between the ground truth and the estimated parameters from FEMA. Mean and standard deviation (across 84 experimental conditions) of the average (across 50 repeats) root mean squared error (RMSE) between ground truth and estimated coefficients from FEMA for differing total number of observations and minimum number of observations between pairs of visits
nObs	minnumObs	RMSE beta: truth - FEMA	RMSE family: truth - FEMA	RMSE subject: truth - FEMA
12000	500	0.0150 ± 0.0025	0.0128 ± 0.0033	0.0152 ± 0.0042
12000	600	0.0145 ± 0.0025	0.0125 ± 0.0033	0.0148 ± 0.0042
12000	700	0.0143 ± 0.0024	0.0123 ± 0.0032	0.0145 ± 0.0040
12000	800	0.0140 ± 0.0023	0.0121 ± 0.0031	0.0143 ± 0.0040
15000	500	0.0140 ± 0.0024	0.0111 ± 0.0030	0.0124 ± 0.0036
15000	600	0.0139 ± 0.0024	0.0110 ± 0.0029	0.0122 ± 0.0036
15000	700	0.0138 ± 0.0022	0.0109 ± 0.0030	0.0120 ± 0.0035
15000	800	0.0133 ± 0.0021	0.0108 ± 0.0030	0.0118 ± 0.0034
18000	500	0.0124 ± 0.0020	0.0094 ± 0.0026	0.0096 ± 0.0030
18000	600	0.0124 ± 0.0021	0.0094 ± 0.0027	0.0096 ± 0.0029
18000	700	0.0124 ± 0.0020	0.0094 ± 0.0026	0.0096 ± 0.0030
18000	800	0.0123 ± 0.0021	0.0094 ± 0.0027	0.0095 ± 0.0030
20000	500	0.0111 ± 0.0018	0.0085 ± 0.0026	0.0082 ± 0.0027
20000	600	0.0111 ± 0.0017	0.0085 ± 0.0026	0.0082 ± 0.0027
20000	700	0.0111 ± 0.0018	0.0086 ± 0.0025	0.0082 ± 0.0027
20000	800	0.0111 ± 0.0018	0.0085 ± 0.0025	0.0082 ± 0.0027
