# Supplementary material for: FEMA-Long: Modeling unstructured covariances for discovery of time-dependent effects in large-scale longitudinal datasets
Source: PLoS Genet. 2026 Jun 11;22(6):e1012184. doi: 10.1371/journal.pgen.1012184 (PMC13286282; doi:10.1371/journal.pgen.1012184)
Supplement: S11 Table — Mean and standard deviation (across 84 experimental conditions) of the average (across 50 repeats) root mean squared error (RMSE) between ground truth and estimated coefficients from FEMA for differing total number of observations and minimum number of observations between pairs of visits. (XLSX) [file pgen.1012184.s012.xlsx]

## Sheet: S11 Table
S11 Table: Summary of differences between the estimated parameters from glmmTMB and the estimated parameters from FEMA. Mean and standard deviation (across 84 experimental conditions) of the average (across 50 repeats) root mean squared error (RMSE) between ground truth and estimated coefficients from FEMA for differing total number of observations and minimum number of observations between pairs…
nObs	minnumObs	RMSE beta: glmmTMB - FEMA	RMSE family: glmmTMB - FEMA	RMSE subject: glmmTMB - FEMA
12000	500	0.0006 ± 0.0002	0.0053 ± 0.0021	0.0064 ± 0.0019
12000	600	0.0005 ± 0.0002	0.0050 ± 0.0021	0.0061 ± 0.0019
12000	700	0.0005 ± 0.0002	0.0050 ± 0.0021	0.0060 ± 0.0018
12000	800	0.0004 ± 0.0002	0.0048 ± 0.0020	0.0058 ± 0.0018
15000	500	0.0005 ± 0.0002	0.0043 ± 0.0018	0.0049 ± 0.0014
15000	600	0.0004 ± 0.0002	0.0042 ± 0.0017	0.0048 ± 0.0014
15000	700	0.0004 ± 0.0001	0.0041 ± 0.0018	0.0047 ± 0.0014
15000	800	0.0004 ± 0.0001	0.0040 ± 0.0017	0.0046 ± 0.0013
18000	500	0.0003 ± 0.0001	0.0030 ± 0.0013	0.0032 ± 0.0009
18000	600	0.0003 ± 0.0001	0.0030 ± 0.0013	0.0033 ± 0.0009
18000	700	0.0003 ± 0.0001	0.0030 ± 0.0013	0.0033 ± 0.0009
18000	800	0.0003 ± 0.0001	0.0030 ± 0.0013	0.0032 ± 0.0009
20000	500	0.0002 ± 0.0001	0.0022 ± 0.0009	0.0023 ± 0.0006
20000	600	0.0002 ± 0.0001	0.0022 ± 0.0010	0.0023 ± 0.0006
20000	700	0.0002 ± 0.0001	0.0022 ± 0.0010	0.0023 ± 0.0006
20000	800	0.0002 ± 0.0001	0.0022 ± 0.0010	0.0024 ± 0.0007
